# Supplementary material for: AlphaFold Prediction of Protein–Protein Interactions in the Flaviviridae Proteomes
Source: Int J Mol Sci. 2025 Oct 19;26(20):10159. doi: 10.3390/ijms262010159 (PMC12564508; doi:10.3390/ijms262010159)
Supplement: Supplementary file 1 [file ijms-26-10159-s001.zip]

Archive with 1 entries (1 files):
- ijms-3898984-supplementary.pdf
